# Supplementary material for: Serum Selenium Level in Early Healthy Pregnancy as a Risk Marker of Pregnancy Induced Hypertension
Source: Nutrients. 2019 May 8;11(5):1028. doi: 10.3390/nu11051028 (PMC6566672; doi:10.3390/nu11051028)
Supplement: Supplementary file 1 [file nutrients-11-01028-s001.zip]

Archive with 4 entries (4 files):
- Table S2.docx
- Fig. S1.tif
- Figure S1.docx
- Table S1.docx
